# Supplementary material for: High-Throughput Phenotyping for Agronomic Traits in Cassava Using Aerial Imaging
Source: Plants (Basel). 2024 Dec 25;14(1):32. doi: 10.3390/plants14010032 (PMC11723320; doi:10.3390/plants14010032)
Supplement: Supplementary file 1 [file plants-14-00032-s001.zip]

Archive with 1 entries (1 files):
- plants-3225684-supplementary.pdf
